# Supplementary material for: Water Adsorption Dynamics on Metal–Organic Framework MOF-801: Comparative Study of Loose and Glued Grains, and Coatings
Source: Nanomaterials (Basel). 2023 Aug 28;13(17):2442. doi: 10.3390/nano13172442 (PMC10490435; doi:10.3390/nano13172442)
Supplement: Supplementary file 1 [file nanomaterials-13-02442-s001.zip]

Archive with 1 entries (1 files):
- nanomaterials-2569168-supplementary.pdf
